# Supplementary material for: Spatial Profile of Tumor Microenvironment in PD-L1-Negative and PD-L1-Positive Triple-Negative Breast Cancer
Source: Int J Mol Sci. 2023 Jan 11;24(2):1433. doi: 10.3390/ijms24021433 (PMC9862087; doi:10.3390/ijms24021433)
Supplement: Supplementary file 1 [file ijms-24-01433-s001.zip]

Archive with 3 entries (2 files):
- ijms-2096454-supplementary/
- ijms-2096454-supplementary/Table S1.pdf
- ijms-2096454-supplementary/Table S2.pdf
